# Supplementary material for: Surgical appropriateness nudges: Developing behavioral science nudges to integrate appropriateness criteria into the decision making of spine surgeons
Source: PLoS One. 2024 Apr 19;19(4):e0300475. doi: 10.1371/journal.pone.0300475 (PMC11029649; doi:10.1371/journal.pone.0300475)
Supplement: S7 File — (XLSX) [file pone.0300475.s007.xlsx]

## Sheet: UserResponses
		Survey Items and Responses
Respondent		I would approve of use the preoperative appropriateness check in my practice	I would feel comfortable receiving this preoperative appropriateness check	This preoperative appropriateness check would help me feel more supported in my decision-making	This preoperative appropriateness check is applicable to my practice	This preoperative appropriateness check would be helpful for me	This preoperative appropriateness check would be helpful for other spine surgeons	This preoperative appropriateness check seems like it could be implemented in surgical practice	The mockup personalized preoperative appropriateness checks seemed like they would be easy for me to use	I would approve of use the use of these appropriateness calculators in my practice	I would feel comfortable receiving recommendations from these appropriateness calculators	These appropriateness calculators would help me feel more supported in my decision-making	These appropriateness calculators are applicable to my practice	These appropriateness calculators would be helpful for me	These appropriateness calculators would be helpful for other spine surgeons	These appropriateness calculators seem like they could be implemented in surgical practice	These appropriateness calculators were easy for me to use	I would approve of the use of this scorecard in my practice	I would feel comfortable receiving this scorecard	This scorecard would help me feel more supported in my decision-making	This scorecard is applicable to my practice	This scorecard would be helpful for me	This scorecard would be helpful for other spine surgeons	This scorecard seems like it could be implemented in surgical practice	The scorecard was easy for me to use	I would approve the use of the case conferences described above in my practice	I would feel comfortable participating in the case conferences described above	The case conferences described above would help me feel more supported in my decision-making	The case conferences described above are applicable to my practice	The case conferences described above would be helpful for me	The case conferences described above would be helpful for other spine surgeons	The case conferences described above seem like they could be implemented in surgical practice	The case conferences described above seem like they would be easy for me to use
1		Neither agree nor disagree	Agree	Agree	Agree	Agree	Agree	Agree	Agree	Agree	Agree	Agree	Agree	Agree	Agree	Agree	Agree	Agree	Agree	Agree	Agree	Agree	Agree	Agree	Agree	Agree	Agree	Agree	Agree	Agree	Agree	Agree	Agree
2		Agree	Agree	Neither agree nor disagree	Neither agree nor disagree	Neither agree nor disagree	Neither agree nor disagree	Neither agree nor disagree	Agree	Neither agree nor disagree	Agree	Neither agree nor disagree	Neither agree nor disagree	Neither agree nor disagree	Neither agree nor disagree	Neither agree nor disagree	Agree	Agree	Agree	Neither agree nor disagree	Neither agree nor disagree	Neither agree nor disagree	Neither agree nor disagree	Neither agree nor disagree	Agree	Agree	Agree	Agree	Agree	Agree	Neither agree nor disagree	Agree	Agree
3		Strongly Agree	Strongly Agree	Strongly Agree	Agree	Agree	Agree	Agree	Agree	Agree	Agree	Agree	Agree	Agree	Agree	Agree	Agree	Agree	Strongly Agree	Agree	Agree	Agree	Agree	Agree	Agree	Strongly Agree	Strongly Agree	Strongly Agree	Strongly Agree	Strongly Agree	Strongly Agree	Strongly Agree	Strongly Agree
4		Agree	Agree	Agree	Agree	Agree	Agree	Agree	Agree	Agree	Agree	Agree	Agree	Agree	Agree	Agree	Agree	Agree	Agree	Agree	Agree	Agree	Agree	Agree	Agree	Agree	Agree	Agree	Agree	Agree	Agree	Agree	Agree
5		Agree	Agree	Neither agree nor disagree	Agree	Agree	Agree	Agree	Agree	Agree	Agree	Agree	Agree	Agree	Agree	Agree	Agree	Agree	Agree	Agree	Agree	Agree	Agree	Agree	Neither agree nor disagree	Strongly Agree	Strongly Agree	Strongly Agree	Strongly Agree	Strongly Agree	Strongly Agree	Neither agree nor disagree	Strongly Agree
